# Supplementary material for: Differential Expression of ID4 and Its Association with TP53 Mutation, SOX2, SOX4 and OCT-4 Expression Levels
Source: PLoS One. 2013 Apr 16;8(4):e61605. doi: 10.1371/journal.pone.0061605 (PMC3628974; doi:10.1371/journal.pone.0061605)
Supplement: Table S1 — Clinical data of patients in the study (Excel). (XLS) [file pone.0061605.s002.xls]

## Sheet: Plan1
Case #	WHO gradea	Ageb	Genderc	Tumor locationd	Surgical resectione	KPSf	Treatmentg	Overall Survival (months)	Progression Free Survival (months)	TP53 mutation status					MGMT mathylation statusi
										Coding description	Nucleotide change	Amino acid change	Effect	Allele
1	NN	31	M	-	-	-	-	-	-	-	-	-	-	-	-
2	NN	51	M	-	-	-	-	-	-	-	-	-	-	-	-
3	NN	39	M	-	-	-	-	-	-	-	-	-	-	-	-
4	NN	44	F	-	-	-	-	-	-	-	-	-	-	-	-
5	NN	39	F	-	-	-	-	-	-	-	-	-	-	-	-
6	NN	35	F	-	-	-	-	-	-	-	-	-	-	-	-
7	NN	44	F	-	-	-	-	-	-	-	-	-	-	-	-
8	NN	38	M	-	-	-	-	-	-	-	-	-	-	-	-
9	NN	28	M	-	-	-	-	-	-	-	-	-	-	-	-
10	NN	47	F	-	-	-	-	-	-	-	-	-	-	-	-
11	NN	25	M	-	-	-	-	-	-	-	-	-	-	-	-
12	NN	27	M	-	-	-	-	-	-	-	-	-	-	-	-
13	NN	41	F	-	-	-	-	-	-	-	-	-	-	-	-
14	NN	32	M	-	-	-	-	-	-	-	-	-	-	-	-
15	NN	32	F	-	-	-	-	-	-	-	-	-	-	-	-
16	NN	40	M	-	-	-	-	-	-	-	-	-	-	-	-
17	NN	56	F	-	-	-	-	-	-	-	-	-	-	-	-
18	NN	39	F	-	-	-	-	-	-	-	-	-	-	-	-
19	NN	37	F	-	-	-	-	-	-	-	-	-	-	-	-
20	NN	35	M	-	-	-	-	-	-	-	-	-	-	-	-
21	NN	45	F	-	-	-	-	-	-	-	-	-	-	-	-
22	NN	34	F	-	-	-	-	-	-	-	-	-	-	-	-
23*	II	36	F	L temporal, insula	PR	0.9	RT & CH	114	114	0	-	-	-	-	-
24	II	27	M	L temporal	PR	0.9	RT	56	-	0	-	-	-	-	-
25*	II	23	F	R frontal	PR	1	RT	82	82	IVS9 02 A>T / IVS7+1G>Ah	ag→tg / gt→at	-	Splicing / Splicing	Heterozygous / Heterozygous	-
26	II	45	F	R frontal	GTR	0.9	RT	24	-	0	-	-	-	-	-
27*	II	56	M	L frontal	PR	0.6	RT & CH	91	91	0	-	-	-	-	-
28*	II	30	F	R frontal, parietal	PR	1	RT & CH	7	6	0	-	-	-	-	-
29*	II	24	F	L temporal	PR	0.5	SR	27	25	c.206delG	-	A69fsX122	Nonsense	Heterozygous	-
30*	II	43	M	R frontal	PR	1	RT & CH	96	8	c.817C>Th	CGT→TGT	R273C	Missense	Homozygous	-
31*	II	39	M	R parietal	PR	1	SR	91	61	0	-	-	-	-	-
32j	II	28	M	Recurrent of #24						0	-	-	-	-	-
33	II	23	M	R parietal	PR	ND	SR	51	-	0	-	-	-	-	-
34*	II	38	F	L parietal, corpus callosum	PR	1	RT	80	80	0	-	-	-	-	-
35*j	II	44	M	Recurrent of #30						c.817C>T	CGT→TGT	R273C	Missense	Homozygous	-
36*	II	41	M	R frontal	PR	0.6	RT	84	32	IVS7+1G>Ah	gt→at	-	Splicing	Heterozygous	-
37*	II	28	M	R frontal	PR	1	RT	44	44	0	-	-	-	-	-
38	II	41	F	R temporal, insula	PR	1	RT	41	-	c.637C>T	CGA→TGA	R213X	Nonsense	Heterozygous	-
39	II	35	M	R frontal	GTR	1	SR	38	-	c.711G>C / c.817C>Th	ATG→ATC / CGT→TGT	M237I / R273C	Missense / Missense	Homozygous / Heterozygous	-
40*	II	35	F	L temporal	PR	0.7	SR	50	42	c.817C>T	CGT→TGT	R273C	Missense	Heterozygous	-
41	II	27	F	cerebellum (vermis), brainstem, pons	PR	0.8	SR	9	-	c.375G>T	ACG→ACT	T125T	Splicing	Homozygous	-
42*	II	39	M	L frontal, parietal	PR	0.7	SR	44	19	0	-	-	-	-	-
43*	II	25	M	R parietal, occipital	PR	1	SR	60	22	c.488A>G	TAC→TGC	Y163C	Missense	Heterozygous	-
44*	II	35	M	L frontal, temporal	PR	1	SR	23	20	0	-	-	-	-	-
45*	II	32	M	L frontal, parietal, insula, diencephalon, corpus callosum	PR	0.8	RT	110	66	c.711G>T	ATG→ATT	M237I	Missense	Heterozygous	-
46*	II	32	F	L temporal, insula	GTR	1	RT & CH	52	24	0	-	-	-	-	-
47*j	II	41	M	Recurrent of #36						IVS7+1G>A	gt→at	-	Splicing	Heterozygous	-
48	II	25	F	R temporal	GTR	0.9	RT & CH	43	-	c.337T>G	TTC→GTC	F113V	Missense	Heterozygous	-
49*	III	54	M	L frontal	PR	0.9	RT & CH	99	-	0	-	-	-	-	-
50*	III	18	M	R frontal, corpus callosum	PR	0.9	RT & CH	115	-	0	-	-	-	-	-
51	III	25	F	R frontal, insula	PR	0.9	RT & CH	77	-	0	-	-	-	-	-
52	III	58	F	R frontal, pariental, temporal, insula	PR	ND	SR	13	-	0	-	-	-	-	-
53	III	32	M	R frontal	PR	1	RT	7	-	c.817C>Th	CGT→TGT	R273C	Missense	Homozygous	-
54	III	37	F	L,R frontal	PR	0.9	RT & CH	14	-	0	-	-	-	-	-
55*	III	15	M	brainstem, pons	PR	0.4	RT & CH	82	-	0	-	-	-	-	-
56*	III	32	F	L frontal, parietal, corpus callosum	PR	1	RT & CH	90	-	0	-	-	-	-	-
57*	III	37	M	L frontal, temporal, insula	PR	1	RT & CH	93	-	IVS3 01 G>Ah	ag→aa	-	Splicing	Heterozygous	-
58*	III	30	M	L frontal	PR	1	RT	77	-	0	-	-	-	-	-
59*	III	58	M	L parietal	PR	1	RT & CH	74	-	0	-	-	-	-	-
60	III	39	M	L,R frontal, corpus callosum; L temporal	PR	0.6	RT & CH	21	-	c.818G>Ah	CGT→CAT	R273H	Missense	Heterozygous	-
61*	III	37	M	L temporal, parietal	PR	0.9	RT & CH	24	-	0	-	-	-	-	-
62*	III	31	M	L cerebellum	PR	1	SR	1	-	0	-	-	-	-	-
63*	III	27	F	L temporal	ND	0.9	SR	1	-	0	-	-	-	-	-
64	III	21	M	ND	ND	ND	SR	ND	-	0	-	-	-	-	-
65*	III	29	F	ND	PR	1	SR	2	-	0	-	-	-	-	-
66	III	46	F	R temporal	PR	0.6	SR	3	-	0	-	-	-	-	-
67	IV	53	M	L temporal,occipital	GTR	0.8	RT & CH	45	-	0	-	-	-	-	-
68	IV	74	M	L frontal, parietal	GTR	0.4	RT & CH	17	-	0	-	-	-	-	-
69	IV	56	F	R temporal, insula	PR	ND	SR	5	-	0	-	-	-	-	-
70	IV	71	M	L parietal, temporal	GTR	0.8	RT & CH	22	-	0	-	-	-	-	Methylated
71	IV	70	F	R parietal, occipital	GTR	ND	RT & CH	7	-	0	-	-	-	-	-
72	IV	62	M	R frontal, temporal, insula, diencephalon	GTR	ND	SR	6	-	0	-	-	-	-	-
73	IV	41	M	R parietal, temporal	GTR	0.8	SR	2	-	0	-	-	-	-	-
74	IV	65	F	R frontal	GTR	ND	SR	0	-	c.375G>Th	ACG→ACT	T125T	Splicing	Homozygous	-
75	IV	47	F	L frontal, parietal	GTR	0.9	RT	17	-	0	-	-	-	-	Unmethylated
76	IV	78	F	R temporal	GTR	0.6	RT	11	-	0	-	-	-	-	Methylated
77	IV	71	F	R temporal	GTR	0.5	SR	2	-	0	-	-	-	-	-
78	IV	74	M	R frontal, temporal, insula	GTR	0.7	RT	11	-	0	-	-	-	-	-
79	IV	45	M	R parietal, occipital, temporal	GTR	1	RT	13	-	0	-	-	-	-	-
80	IV	45	M	R parietal, temporal, midbrain	GTR	0.5	RT & CH	14	-	0	-	-	-	-	Unmethylated
81	IV	54	F	R parietal, temporal	GTR	0.5	RT	12	-	0	-	-	-	-	Unmethylated
82	IV	58	F	L parietal, frontal	GTR	0.9	SR	5	-	0	-	-	-	-	-
83j	IV		M	Recurrent of #79					-	0	-	-	-	-	-
84	IV	51	F	L frontal	GTR	0.8	SR	5	-	0	-	-	-	-	-
85	IV	68	M	R frontal, temporal, parietal	GTR	0.5	SR	4	-	0	-	-	-	-	-
86	IV	61	F	L temporal	PR	1	RT & CH	14	-	0	-	-	-	-	-
87	IV	62	M	R parietal	GTR	0.4	SR	3	-	0	-	-	-	-	-
88	IV	67	M	R parietal, temporal	GTR	0.6	RT & CH	6	-	0	-	-	-	-	Unmethylated
89	IV	57	F	R parietal, temporal	GTR	0.7	SR	8	-	0	-	-	-	-	-
90	IV	17	F	R frontal, parietal, temporal	GTR	0.3	CH	4	-	0	-	-	-	-	Unmethylated
91	IV	63	M	R parietal, occipital; L, R corpus callosum	GTR	1	RT	2	-	0	-	-	-	-	-
92	IV	56	M	R parietal	GTR	0.5	RT & CH	23	-	0	-	-	-	-	-
93	IV	48	M	L temporal	GTR	1	RT & CH	24	-	c.298C>T / c.742C>T	CAG→TAG / CGG→TGG	E100X / R248W	Nonsense / Missense	Heterozygous / Heterozygous	-
94	IV	59	F	R frontal	GTR	0.9	RT	8	-	0	-	-	-	-	Methylated
95	IV	71	M	R pariental, temporal	GTR	1	RT & CH	13	-	0	-	-	-	-	-
96	IV	57	M	ND	PR	0.9	SR	18	-	0	-	-	-	-	-
97	IV	50	M	L frontal, parietal, temporal, insula	GTR	0.8	RT & CH	9	-	0	-	-	-	-	-
98*	IV	40	F	R frontal	GTR	0.8	RT & CH	96	-	0	-	-	-	-	-
99	IV	64	M	L frontal	PR	0.7	RT & CH	14	-	0	-	-	-	-	-
100	IV	41	F	L frontal	GTR	0.9	RT & CH	28	-	0	-	-	-	-	Methylated
101	IV	55	M	R frontal, parietal, occipital	GTR	0.4	SR	2	-	0	-	-	-	-	-
102	IV	58	F	L temporal	GTR	1	SR	5	-	0	-	-	-	-	-
103	IV	42	M	R parietal, temporal	GTR	0.6	RT	17	-	0	-	-	-	-	Unmethylated
104	IV	66	M	R parietal, occipital	GTR	0.6	RT	7	-	0	-	-	-	-	-
105	IV	56	F	L parietal, occipital	GTR	0.7	SR	1	-	0	-	-	-	-	-
106	IV	45	M	R parietal	GTR	0.9	RT & CH	9	-	0	-	-	-	-	Unmethylated
107	IV	58	M	ND	GTR	0.7	RT & CH	7	-	0	-	-	-	-	-
108	IV	62	F	ND	GTR	ND	SR	0	-	0	-	-	-	-	-
109	IV	52	M	L,R frontal	GTR	0.9	SR	2	-	0	-	-	-	-	-
110	IV	51	M	L temporal	GTR	0.9	SR	6	-	0	-	-	-	-	-
111	IV	35	M	R parietal, temporal	ND	0.4	SR	5	-	c.742C>T	AGG→TGG	R248W	Missense	Heterozygous	-
112	IV	39	M	R frontal, parietal, temporal, insula, diencephalon, midbrain	GTR	1	RT & CH	11	-	0	-	-	-	-	Unmethylated
113	IV	60	M	R parietal, temporal, insula	GTR	0.8	SR	13	-	0	-	-	-	-	-
114*	IV	46	M	R parietal, temporal	GTR	1	RT & CH	65	-	0	-	-	-	-	Methylated
115j	IV	35	M	Recurrent of #111					-	c.742C>T	AGG→TGG	R248W	Missense	Heterozygous	-
116	IV	61	M	R temporal, lateral ventricle, multicentric	GTR	0.7	RT & CH	3	-	0	-	-	-	-	-
117	IV	49	M	L,R parietal, temporal	GTR	0.5	SR	4	-	0	-	-	-	-	-
118	IV	52	F	R parietal, temporal, occipital	GTR	0.9	RT & CH	27	-	0	-	-	-	-	Unmethylated
119	IV	86	F	ND	ND	ND	SR	2	-	0	-	-	-	-	-
120	IV	57	M	R occipital	GTR	0.9	RT	7	-	0	-	-	-	-	Methylated
121	IV	16	M	L temporal	GTR	1	SR	2	-	0	-	-	-	-	-
122	IV	55	M	L temporal, insula	GTR	1	RT	22	-	0	-	-	-	-	Methylated
123	IV	40	M	R parietal, temporal	GTR	1	SR	12	-	0	-	-	-	-	-
124	IV	26	M	L frontal, parietal	PR	1	RT	31	-	0	-	-	-	-	Methylated
125	IV	40	M	R temporal	GTR	1	RT & CH	2	-	0	-	-	-	-	Unmethylated
126	IV	68	F	L frontal, temporal	GTR	0.7	SR	4	-	0	-	-	-	-	-
127	IV	28	F	L temporal	GTR	1	SR	3	-	c.206delG	-	A69fsX122	Nonsense	Homozygous	-
128	IV	38	F	R frontal	GTR	0.7	RT	21	-	c.733G>A	GGT→AGT	G245S	Missense	Heterozygous	Methylated
129	IV	72	M	ND	ND	ND	SR	8	-	0	-	-	-	-	-
130*	IV	32	M	R temporal	GTR	1	RT & CH	58	-	c.184G>T	GAA→TAA	E62X	Nonsense	Heterozygous	Methylated
131j	IV	41	F	Recurrent of #100					-	0	-	-	-	-	-
132	IV	54	M	R frontal, parietal, temporal	GTR	1	RT & CH	5	-	0	-	-	-	-	-
133	IV	55	M	R temporal	GTR	0.9	RT & CH	21	-	0	-	-	-	-	Unmethylated
134j	IV	54	M	Recurrent of #132					-	0	-	-	-	-	Unmethylated
135	IV	61	F	R frontal, parietal, temporal	GTR	0.7	SR	2	-	0	-	-	-	-	-
136	IV	68	M	R occipital	GTR	1	SR	5	-	0	-	-	-	-	-
137	IV	52	M	L temporal	GTR	1	RT & CH	11	-	0	-	-	-	-	Unmethylated
138	IV	63	M	R parietal, temporal, insula	GTR	0.5	SR	4	-	0	-	-	-	-	-
139	IV	52	M	L temporal	GTR	0.7	SR	9	-	0	-	-	-	-	-
140	IV	76	M	R frontal, temporal, parietal	GTR	1	SR	2	-	0	-	-	-	-	-
141	IV	39	M	L frontal, parietal	GTR	0.7	RT & CH	13	-	0	-	-	-	-	Unmethylated
142	IV	68	F	R parietal, temporal	ND	1	RT	15	-	0	-	-	-	-	Methylated
143	IV	56	F	L temporal	GTR	1	RT	2	-	0	-	-	-	-	-
144	IV	58	F	L frontal	GTR	0.9	RT	9	-	0	-	-	-	-	Unmethylated
145j	IV	26	M	Recurrent of #124					-	0	-	-	-	-	-
146	IV	30	M	L frontal, parietal, temporal, insula	PR	0.9	RT & CH	11	-	c.658T>C	TAT→CAT	Y220H	Missense	Heterozygous	-
147*	IV	69	M	R temporal	ND	1	RT	38	-	0	-	-	-	-	Methylated
148j	IV	31	M	Recurrent of #146					-	c.658T>C	TAT→CAT	Y220H	Missense	Heterozygous	Unmethylated
149	IV	58	M	R temporal	ND	1	RT & CH	12	-	0	-	-	-	-	-
150	IV	59	M	R temporal	GTR	0.8	RT	7	-	0	-	-	-	-	-
151	IV	47	M	L occipital	GTR	0.8	RT & CH	10	-	c.1043T>C	TTG→TCG	L348S	Missense	Heterozygous	Unmethylated
152	IV	63	M	L frontal, temporal	GTR	1	RT & CH	7	-	0	-	-	-	-	Unmethylated
*Tumor bearing patients still alive.
aNN, non-neoplastic; II, low-grade astrocytoma; III, anaplastic astrocytoma; IV, glioblastoma (GBM).
bAge at diagnosis was calculated from date of birth to date of surgery.
cM, Male; F, Female.
dL, Left; R, Right.
eGTR, Gross Total Resection; PR, Partial Resection. The degree of tumor resection was classified as GTR when more than 90% of the tumor was resected or PR when less than 90% of the tumor was resected.
fKarnowsky Performance Status.
gRT, Radiotherapy; CH, Chemotherapy; SR, Surgical Resection.
hSamples previously analyzed by our group [30,31]
iSamples previously analyzed by our group [33]
jRecurrent samples designates a tumor which was resected >3 months after a prior diagnosis.
ND, Not Determined
